# Supplementary material for: Prediction of Influence of Environmental Factors on the Toxicity of Pentachlorophenol on E. coli-Based Bioassays
Source: Sensors (Basel). 2025 May 20;25(10):3215. doi: 10.3390/s25103215 (PMC12115939; doi:10.3390/s25103215)
Supplement: Supplementary file 1 [file sensors-25-03215-s001.zip]

Archive with 1 entries (1 files):
- sensors-3548916-supplementary.pdf
